# Supplementary material for: Design and Validation of Nanofibers Made of Self-Assembled Peptides to Become Multifunctional Stimuli-Sensitive Nanovectors of Anticancer Drug Doxorubicin
Source: Pharmaceutics. 2022 Jul 25;14(8):1544. doi: 10.3390/pharmaceutics14081544 (PMC9331957; doi:10.3390/pharmaceutics14081544)
Supplement: Supplementary file 1 [file pharmaceutics-14-01544-s001.zip]

Archive with 1 entries (1 files):
- pharmaceutics-1815214-supplementary.pdf
